# Supplementary material for: Water-Dispersible Supramolecular Nanoparticles Formed by Dicarboxyl-bis-pillar[5]arene/CTAB Host–Guest Interaction as an Efficient Delivery System of Quercetin
Source: Int J Mol Sci. 2026 Jan 4;27(1):516. doi: 10.3390/ijms27010516 (PMC12786710; doi:10.3390/ijms27010516)
Supplement: Supplementary file 1 [file ijms-27-00516-s001.zip]

Archive with 1 entries (1 files):
- ijms-4020863-supplementary.pdf
